# Supplementary material for: Conceptualising the empowerment of caregivers raising children with developmental disabilities in Ethiopia: a qualitative study
Source: BMC Health Serv Res. 2023 Dec 15;23:1420. doi: 10.1186/s12913-023-10428-4 (PMC10722818; doi:10.1186/s12913-023-10428-4)
Supplement: Supplementary file 5 — Additional file 5. COREQ checklist. [file 12913_2023_10428_MOESM5_ESM.xlsx]

## Sheet: Sheet1
COREQ checklist
Domain 1: Research team and reflexivity			Included in the manuscript?	Page/Section	If no, reasoning:
Personal Characteristics
1.	Interviewer/facilitator	Which author/s conducted the interview or focus group?	yes	Study procedures/Paragraph 5
2.	Credentials	What were the researcher's credentials? E.g. PhD, MD	yes	Study procedures/Paragraph 5
3.	Occupation	What was their occupation at the time of the study?	yes	Study procedures/Paragraph 5
4.	Gender	Was the researcher male or female?	yes	Study procedures/Paragraph 5
5.	Experience and training	What experience or training did the researcher have?	yes	Study procedures/Paragraph 5
Relationship with participants
6.	Relationship established	Was a relationship established prior to study commencement?	yes	Study procedures/Paragraph 5
7.	Participant knowledge of the interviewer	What did the participants know about the researcher? e.g. personal goals, reasons for doing the research	yes	Study procedures/Paragraph 5
8.	Interviewer characteristics	What characteristics were reported about the interviewer/facilitator? e.g. Bias, assumptions, reasons and interests in the research topic	yes	Positionality section
Domain 2: study design
Theoretical framework
9.	Methodological orientation and Theory	What methodological orientation was stated to underpin the study? e.g. grounded theory, discourse analysis, ethnography, phenomenology, content analysis	yes	Methods/Paragraph 1
Participant selection
10.	Sampling	How were participants selected? e.g. purposive, convenience, consecutive, snowball	yes	Methods/Paragraph 3
11.	Method of approach	How were participants approached? e.g. face-to-face, telephone, mail, email	yes	Methods/Paragraph 3
12.	Sample size	How many participants were in the study?	yes	Methods/Paragraph 3
13.	Non-participation	How many people refused to participate or dropped out? Reasons?	yes	Methods/Paragraph 3
Setting
14.	Setting of data collection	Where was the data collected? e.g. home, clinic, workplace	yes	Study procedures/Paragraph 5
15.	Presence of non-participants	Was anyone else present besides the participants and researchers?	yes	Study procedures/Paragraph 5
16.	Description of sample	What are the important characteristics of the sample? e.g. demographic data, date	yes	Participants/Paragraph 4
Data collection
17.	Interview guide	Were questions, prompts, guides provided by the authors? Was it pilot tested?	yes	Study procedures/Paragraph 2-5
18.	Repeat interviews	Were repeat interviews carried out? If yes, how many?	n/a
19.	Audio/visual recording	Did the research use audio or visual recording to collect the data?	yes	Study procedures/Paragraph 5
20.	Field notes	Were field notes made during and/or after the interview or focus group?		Study procedures/Paragraph 5
21.	Duration	What was the duration of the interviews or focus group?		Study procedures/Paragraph 5
22.	Data saturation	Was data saturation discussed?	yes	Participants/Paragraph 4
23.	Transcripts returned	Were transcripts returned to participants for comment and/or correction?	no		Preliminary themes and data analysis were shared with participants for comments and feedback.
Domain 3: analysis and findings
Data analysis
24.	Number of data coders	How many data coders coded the data?	yes	Analysis section
25.	Description of the coding tree	Did authors provide a description of the coding tree?	yes	Additional file 2
26.	Derivation of themes	Were themes identified in advance or derived from the data?	yes	Analysis section
27.	Software	What software, if applicable, was used to manage the data?	yes	Analysis section
28.	Participant checking	Did participants provide feedback on the findings?	yes	Community and public involvement section
Reporting
29.	Quotations presented	Were participant quotations presented to illustrate the themes / findings? Was each quotation identified? e.g. participant number	yes	Throughout the Results section
30.	Data and findings consistent	Was there consistency between the data presented and the findings?	yes	Throughout the Results section
31.	Clarity of major themes	Were major themes clearly presented in the findings?	yes	Results/Paragraph 1
32.	Clarity of minor themes	Is there a description of diverse cases or discussion of minor themes?	yes	Results/Paragraph 1
